# Supplementary material for: Characterization of Fecal Microbiota and Serum Metabolome Variations Across Different Gestational Stages in Hu Sheep
Source: Animals (Basel). 2026 Jul 11;16(14):2149. doi: 10.3390/ani16142149 (PMC13406039; doi:10.3390/ani16142149)
Supplement: Supplementary file 1 [file animals-16-02149-s001.zip › Supplementary Tables.xlsx]

## Sheet: Table S1
Table S1. Number of detected metabolite features and differential metabolites in different pairwise comparisons under positive and negative ion modes.
Mode	Total number	A_vs_B	A_vs_C	A_vs_D	B_vs_C	B_vs_D	C_vs_D
pos	2655(298)	1387(107)	909(107)	1316(146)	1355(149)	1757(135)	882(112)
neg	1999(258)	655(82)	636(84)	1078(132)	724(98)	1012(141)	716(98)
Note: pos: positive ion mode; neg: negative ion mode. The values outside the parentheses represent the total number of detected metabolite ion features in each specific comparison, while the values inside the parentheses indicate the number of identified significant differential metabolites (DMs). The screening criteria for DMs were VIP > 1 and p < 0.05. Groups A, B, C, and D represent the non-pr…

## Sheet: Table S2
Table S2. Quality and basic statistics of 16S rRNA gene sequencing data of fecal samples in Hu sheep.
Sample_info	Seq_num	Base_num(bp)	Mean_length(bp)	Min_length(bp)	Max_length(bp)
A_01	68465	28357315	414.187	237	540
A_02	41178	17039699	413.806	261	441
A_03	64491	26772200	415.131	277	495
B_01	62463	25815984	413.3	239	463
B_02	60418	24985844	413.55	230	489
B_03	65625	27023739	411.79	220	492
C_01	65998	27220425	412.443	219	540
C_02	73491	30275171	411.958	203	444
C_03	65186	26884454	412.427	232	480
D_01	66789	27516051	411.985	232	513
D_02	63481	26183896	412.468	235	435
D_03	68351	28211909	412.75	248	445
Note: Seq_num, number of clean reads; Base_num, total number of bases; Mean_length, average sequence length; Min_length, minimum sequence length; Max_length, maximum sequence length. Group A represents non-pregnant ewes; Groups B, C, and D represent pregnant ewes at days 55, 85, and 110 of gestation, respectively.

## Sheet: Table S3
Table S3. Alpha diversity indices of fecal microbiota in Hu sheep at different pregnancy stages.
Category	A	B	C	D	P_value
Ace	1676.54±285.20a	2043.97±13.86b	2032.18±161.95b	2212.54±69.16b	0.0249615
Chao	1650.29±261.39a	1996.39±10.13b	1993.19±149.05b	2147.38±58.72b	0.0434
Shannon	6.46±0.05c	6.84±0.06b	6.83±0.06b	6.94±0.003a	0.0249
Simpson	0.0057±0.00a	0.0019±0.00b	0.0019±0.00b	0.0016±0.00b	0.0158237
Coverage	0.99±0.00	0.99±0.00	0.99±0.00	0.99±0.00	0.319
Sobs	1599.00±211.65b	1932.33±11.59a	1909.67±110.73a	2065.00±50.57a	0.00919437
Note: Data are presented as mean ± standard deviation (SD). Values within the same row with different superscript lowercase letters differ significantly (p < 0.05). The Coverage index reflects the sequencing depth; Sobs, Ace, and Chao indices reflect community richness; Shannon and Simpson indices reflect community diversity.

## Sheet: Table S4
Table S4. Relative abundance (%) of dominant intestinal microbiota at the phylum level in Hu sheep at different pregnancy stages.
Category	A	B	C	D	P_value
Firmicutes	54.64±4.11b	63.36±4.48a	65.35±1.26a	64.67±1.54a	0.011
Bacteroidota	34.1±6.83	29.93±2.95	26.36±1.97	28.3±2.06	0.185
Spirochaetota	4.84±4.67	1.36±0.72	1.66±0.24	1.44±0.46	0.287
Proteobacteria	1.32±1.01	0.61±0.26	0.58±0.18	0.7±0.18	0.357
Verrucomicrobiota	2.33±0.18	1.58±0.97	2.4±0.42	1.73±0.02	0.225
Patescibacteria	0.66±0.2	0.93±0.61	1.18±0.8	0.75±0.23	0.649
Note: Data are presented as mean ± standard deviation (SD). Values within the same row with different superscript lowercase letters differ significantly (p < 0.05), whereas those with no superscript letter indicate no significant difference (p > 0.05). Group A represents non-pregnant ewes; Groups B, C, and D represent pregnant ewes at days 55, 85, and 110 of gestation, respectively.

## Sheet: Table S5
Table S5. Spearman correlation coefficient matrix between dominant intestinal microbiota at the phylum level and differential serum metabolites.
Metabolite	p__Firmicutes	p__unclassified_k__norank_d__Bacteria	p__Myxococcota	p__Patescibacteria	p__WPS-2	p__Actinobacteriota	p__Campilobacterota	p__Cyanobacteria	p__Elusimicrobiota	p__Deferribacterota	p__Verrucomicrobiota	p__Desulfobacterota	p__Chloroflexi	p__SAR324_cladeMarine_group_B	p__Spirochaetota	p__Proteobacteria	p__Bacteroidota	p__Fibrobacterota
Phenol sulphate	-0.5625	-0.6667	-0.0562	-0.1182	-0.0801	0.1065	-0.4813	-0.4186	-0.4197	-0.1439	0.4633	-0.0975	0.112	0.0832	0.4274	0.2449	0.3487	0.3401
Pregnanediol 3-O-glucuronide	0.726	0.5213	0.2321	0.1759	0.0528	0.0644	0.2518	0.3537	0.3625	0.1912	-0.1451	-0.0673	-0.0008	-0.077	-0.3987	-0.2282	-0.207	-0.1998
N-Myristoyl Arginine	0.7079	0.5238	0.3848	0.1864	0.1141	0.1165	0.2491	0.3438	0.3135	0.1508	-0.1168	-0.1932	0	-0.122	-0.5479	-0.361	-0.3098	-0.1235
Glabranin	0.7166	0.5056	0.3525	0.122	0.0556	0.1028	0.205	0.3228	0.2976	0.2193	-0.0684	-0.2114	-0.0024	-0.1284	-0.4838	-0.3021	-0.2597	-0.0536
PG(6 keto-PGF1alpha/i-21:0)	0.6635	0.4652	0.4153	0.3854	0.3295	0.2206	0.2188	0.3065	0.2986	0.0206	-0.146	-0.0955	-0.002	-0.0262	-0.549	-0.3871	-0.2192	-0.2382
SM(d16:1/PGJ2)	0.6525	0.4547	0.4173	0.379	0.3292	0.2123	0.2267	0.2972	0.2893	0.017	-0.1541	-0.1105	0.012	-0.0365	-0.5661	-0.4063	-0.2505	-0.2398
Permetin A	0.6705	0.4699	0.4181	0.3693	0.3154	0.2167	0.2231	0.3029	0.3013	0.0302	-0.1458	-0.1116	0.0145	-0.0402	-0.5503	-0.3859	-0.263	-0.2393
Ganglioside GM2 (d18:1/23:0)	0.6211	0.437	0.4008	0.3799	0.3511	0.2215	0.2328	0.2655	0.2845	-0.0054	-0.1707	-0.1066	0.0519	-0.039	-0.5484	-0.3948	-0.3313	-0.2818
Sulfoquinovosyl diglyceride	0.6216	0.4375	0.4147	0.3695	0.3321	0.1957	0.2347	0.2797	0.2648	0.0095	-0.1719	-0.1412	0.0372	-0.0586	-0.6029	-0.4485	-0.2846	-0.2387
SM(d18:1/PGF2alpha)	0.6008	0.4261	0.3904	0.4196	0.3827	0.2312	0.2421	0.2851	0.2992	-0.0496	-0.1751	-0.0527	0.0128	-0.0072	-0.5389	-0.3897	-0.2699	-0.2974
SM(d16:2(4E,8Z)/20:5(6E,8Z,11Z,14Z,17Z)-OH(5))	0.5931	0.4267	0.3839	0.4309	0.392	0.2348	0.2433	0.291	0.3046	-0.0638	-0.1769	-0.0345	0.0027	0.002	-0.5309	-0.3821	-0.2521	-0.3092
SM(d20:1/TXB2)	0.602	0.4405	0.3851	0.4334	0.3888	0.2375	0.2311	0.3011	0.3043	-0.0552	-0.1692	-0.0384	-0.0063	-0.0003	-0.5333	-0.3815	-0.2115	-0.2998
SM(d16:1/22:6(5Z,8E,10Z,13Z,15E,19Z)-2OH(7S, 17S))	0.6177	0.4397	0.3945	0.4275	0.3802	0.2437	0.2368	0.2988	0.317	-0.0506	-0.1626	-0.0283	-0.0065	0.0092	-0.5101	-0.3566	-0.2495	-0.3034
Simonin IV	0.6404	0.4474	0.4025	0.3887	0.353	0.2364	0.2325	0.2787	0.3088	-0.0081	-0.1585	-0.0727	0.0294	-0.0169	-0.5112	-0.3536	-0.3213	-0.2908
Ganglioside GM3 (d18:0/20:0)	0.6649	0.4679	0.4049	0.3926	0.3467	0.2489	0.2238	0.2971	0.3297	-0.0006	-0.1425	-0.0549	0.0106	-0.0077	-0.485	-0.3215	-0.2954	-0.2889
Agavoside A	0.6692	0.4698	0.4087	0.3919	0.3392	0.2459	0.2223	0.3013	0.3265	0.0029	-0.1402	-0.064	0.0111	-0.012	-0.4978	-0.3337	-0.2813	-0.2798
PE(LTE4/P-18:1(11Z))	0.6689	0.464	0.4188	0.3663	0.3239	0.2244	0.2239	0.2892	0.3058	0.0302	-0.1464	-0.0975	0.017	-0.0294	-0.5195	-0.3562	-0.3037	-0.2532
PE(DiMe(11,3)/22:6(4Z,8Z,10Z,13Z,16Z,19Z)-OH(7))	0.6406	0.4533	0.4081	0.3954	0.3509	0.2279	0.2325	0.2965	0.304	-0.0093	-0.1582	-0.077	0.0075	-0.0188	-0.5387	-0.3797	-0.2657	-0.2709
Homo-L-arginine	0.7091	0.4687	0.4311	0.3705	0.369	0.2865	0.0441	0.316	0.3426	0.1352	-0.0129	-0.1469	-0.0203	-0.1281	-0.3822	-0.2338	-0.2255	-0.0734
Pentaethylene glycol	0.7599	0.4902	0.4307	0.3105	0.1945	0.1915	0.2447	0.3737	0.3811	0.0768	-0.087	-0.1138	-0.01	-0.0723	-0.5131	-0.3366	-0.3178	-0.1698
Note: Values in the table represent Spearman correlation coefficients (r-values). A positive value indicates a positive correlation, while a negative value indicates a negative correlation. The statistical significance levels of these correlations are indicated by asterisks in the corresponding correlation heatmaps in Figure 4.

## Sheet: Table S6
Table S6. Spearman correlation coefficient matrix between top dominant intestinal microbiota at the genus level and differential serum metabolites.
Metabolite	g__Prevotellaceae_UCG-003	g__Treponema	g__norank_f__p-251-o5	g__unclassified_f__Lachnospiraceae	g__UCG-005	g__Alistipes	g__norank_f__F082	g__norank_f__norank_o__Clostridia_UCG-014	g__Monoglobus	g__norank_f__UCG-010	g__unclassified_c__Clostridia	g__unclassified_f__Oscillospiraceae	g__Akkermansia	g__norank_f__norank_o__Bacteroidales	g__Rikenellaceae_RC9_gut_group	g__NK4A214_group	g__Bacteroides	g__Christensenellaceae_R-7_group	g__Ruminococcus	g__norank_f__Eubacterium_coprostanoligenes_group
Phenol sulphate	0.3567	0.4273	0.6034	-0.4375	-0.3303	-0.4625	-0.4853	-0.644	-0.6019	-0.4942	-0.6934	-0.6768	0.4558	0.0244	-0.2213	-0.375	-0.1801	-0.2821	-0.3302	-0.4358
Pregnanediol 3-O-glucuronide	-0.4858	-0.3947	-0.5808	0.3996	0.558	0.6576	0.56	0.7606	0.7822	0.7653	0.7113	0.6443	-0.1041	0.055	0.3204	0.337	0.3406	0.4311	0.4132	0.5266
Pentaethylene glycol	-0.4806	-0.5103	-0.6701	0.5848	0.6551	0.6256	0.6811	0.7171	0.792	0.7204	0.6589	0.6058	-0.0225	0.2249	0.2245	0.4014	0.3565	0.3957	0.4536	0.4307
N-Myristoyl Arginine	-0.4825	-0.5442	-0.6211	0.5698	0.5637	0.5914	0.6214	0.74	0.7702	0.747	0.5981	0.5526	-0.0409	0.1184	0.1881	0.2924	0.3365	0.3442	0.4519	0.41
Glabranin	-0.5007	-0.4792	-0.5783	0.5395	0.5553	0.5872	0.5792	0.757	0.7835	0.7749	0.5722	0.538	0.0036	0.0435	0.2238	0.2764	0.3628	0.3781	0.4627	0.4346
Homo-L-arginine	-0.3116	-0.3813	-0.606	0.6906	0.6771	0.5738	0.5867	0.4889	0.7327	0.5979	0.5706	0.5289	0.0696	0.3575	0.1726	0.4722	0.3377	0.3371	0.3605	0.2454
Ganglioside GM2 (d18:1/23:0)	-0.3323	-0.5481	-0.6474	0.534	0.6157	0.6013	0.6148	0.4993	0.6392	0.5807	0.6419	0.5634	-0.0831	0.4426	0.1144	0.383	0.214	0.246	0.2821	0.2939
Simonin IV	-0.328	-0.511	-0.656	0.5403	0.6337	0.5991	0.6178	0.5051	0.6538	0.5896	0.6626	0.5828	-0.0825	0.4329	0.1539	0.4077	0.2334	0.2626	0.2781	0.3072
PE(DiMe(11,3)/22:6(4Z,8Z,10Z,13Z,16Z,19Z)-OH(7))	-0.3076	-0.5388	-0.6049	0.5582	0.6346	0.5953	0.6139	0.5179	0.6514	0.5907	0.6584	0.5769	-0.0851	0.4616	0.1532	0.3943	0.2411	0.2518	0.2923	0.306
Ganglioside GM3 (d18:0/20:0)	-0.3264	-0.4847	-0.653	0.5553	0.6528	0.6072	0.6233	0.5237	0.6775	0.6125	0.6824	0.5979	-0.0757	0.4202	0.193	0.4208	0.2567	0.2794	0.2865	0.3197
Agavoside A	-0.3297	-0.4974	-0.6408	0.5606	0.6562	0.6141	0.6273	0.5344	0.6822	0.6202	0.682	0.5963	-0.072	0.4255	0.1915	0.4141	0.2599	0.2808	0.2974	0.3229
SM(d16:1/PGJ2)	-0.3267	-0.5658	-0.5894	0.5702	0.6396	0.6106	0.6181	0.5434	0.6681	0.6133	0.6516	0.5739	-0.0726	0.4597	0.1419	0.3799	0.2524	0.2607	0.3175	0.3162
PG(6 keto-PGF1alpha/i-21:0)	-0.3151	-0.5488	-0.5743	0.5787	0.6528	0.6155	0.6163	0.5463	0.6759	0.6207	0.6649	0.5832	-0.071	0.4669	0.1666	0.389	0.2629	0.2665	0.3172	0.3204
PE(LTE4/P-18:1(11Z))	-0.3508	-0.5188	-0.6486	0.5702	0.649	0.6125	0.625	0.5419	0.6881	0.6263	0.6632	0.5897	-0.0663	0.4132	0.1638	0.4045	0.2637	0.2829	0.3089	0.3236
Permetin A	-0.3454	-0.5496	-0.6111	0.5762	0.6479	0.6217	0.6276	0.562	0.6903	0.6361	0.662	0.5833	-0.0656	0.4284	0.1603	0.3854	0.2653	0.2777	0.328	0.3273
Sulfoquinovosyl diglyceride	-0.3308	-0.6026	-0.5933	0.5572	0.6096	0.5993	0.6133	0.5273	0.6421	0.59	0.6215	0.5482	-0.0786	0.4618	0.0909	0.3543	0.2248	0.2372	0.3143	0.2961
SM(d16:1/22:6(5Z,8E,10Z,13Z,15E,19Z)-2OH(7S, 17S))	-0.2669	-0.5108	-0.5895	0.5389	0.6279	0.5723	0.6009	0.4777	0.6168	0.5475	0.6628	0.5753	-0.1025	0.4918	0.1644	0.4096	0.2241	0.235	0.26	0.2907
SM(d20:1/TXB2)	-0.2424	-0.5343	-0.5503	0.5365	0.6167	0.572	0.5892	0.4713	0.6017	0.5399	0.6562	0.5624	-0.108	0.5186	0.1519	0.3892	0.2127	0.2144	0.2571	0.2784
SM(d18:1/PGF2alpha)	-0.2735	-0.5396	-0.5908	0.5291	0.6114	0.5701	0.5979	0.4704	0.6023	0.5348	0.645	0.5619	-0.1055	0.497	0.1292	0.3953	0.2056	0.2235	0.2608	0.2827
SM(d16:2(4E,8Z)/20:5(6E,8Z,11Z,14Z,17Z)-OH(5))	-0.2538	-0.5319	-0.5765	0.5235	0.6075	0.5618	0.5909	0.4609	0.5917	0.524	0.6488	0.5613	-0.1136	0.5078	0.1377	0.3959	0.2025	0.2151	0.2502	0.2781
Note: Values in the table represent Spearman correlation coefficients (r-values). A positive value indicates a positive correlation, while a negative value indicates a negative correlation. The statistical significance levels of these correlations are indicated by asterisks in the corresponding correlation heatmaps in Figure 4.
